# Supplementary material for: Exploring the frequency of anemia in patients with Axial Spondyloarthritis: associations with inflammatory markers and response to Anti-Tumor Necrosis Factor (TNF)-α therapy
Source: PeerJ. 2026 Apr 15;14:e21178. doi: 10.7717/peerj.21178 (PMC13091575; doi:10.7717/peerj.21178)
Supplement: Supplemental Information 1 — Each column contains the parameters examined. [file peerj-14-21178-s001.xlsx]

## Sheet: Sayfa1
sex	age	weight	height	BMI	smoking	disease duration	HLA-B27	treatment	CRP1	ESR1	WBC1	neutrophil1	lymphocyte1	Platelet1	NLR1	PLR1	RBC1	Hb1	Htc1	MCV1	SII1	CRP2	ESR2	WBC2	neutrophil2	lymphocyte2	Platelet2	NLR2	PLR2	RBC2	Hb2	Htc2	MCV2	SII2
2	54	78	170	26.98	2	10	1	2	4.99	11	6.37	3.2	2.51	163	1.275	64.94	4.88	14.28	44.43	91.07	207.8	0.2	8	6.59	2.94	3.05	170	0.964	55.73	4.78	14.3	43.2	90.4	163.86
2	59	69	169	24.15	1	2	1	3	0.2	24	5.88	4.19	0.99	274	4.232	276.76	3.71	10.8	33.7	90.8	1159.65	3.99	20	4.49	1.81	1.77	220	1.02	124.29	3.81	12.2	36.3	95.3	224.97
2	37	76	174	25.1	1	2	1	3	0.2	3	8.149	4.256	2.567	215	1.658	83.75	6.437	12.95	44.94	69.81	356.46	0.2	3	9.39	4.39	3.44	221	1.276	64.24	6.43	12.9	41.9	65.2	282.03
2	44	76	174	25.1	1	7	1	3	9.15	17	13.2	8.9	2.8	253	3.178	90.35	4.71	14.3	42.9	91.1	804.17	5.42	7	9.741	6.086	2.526	256	2.409	101.34	4.742	14.23	42.51	89.64	616.79
2	35	83	176	26.79	1	2	1	3	0.2	3	6.53	3.683	2.23	281	1.652	126	4.944	15.15	43.75	88.48	464.09	0.58	3	5.66	3.25	1.87	280	1.738	149.73	5.23	15.7	45.3	86.6	486.63
2	42	90	185	26.29	1	25	1	2	14.32	20	10.8	7.4	2.5	227	2.96	90.8	5.62	15.8	47.8	85.1	671.92	7.44	15	10.16	6.819	2.646	239	2.577	90.32	5.362	15.17	47.24	88.09	615.92
2	35	72	170	24.91	1	5	1	1	4.03	23	6.6	2.8	2.5	208	1.12	83.2	4.84	14.1	42.5	87.7	232.96	0.2	13	6.4	2.9	2.7	236	1.074	87.4	4.83	14.2	44.2	91.5	253.48
2	40	60	160	23.43	1	20	1	3	34.17	11	8.89	6.48	1.68	399	3.857	237.5	5.09	14.55	45.23	88.92	1539	9.78	17	6.325	3.065	2.918	281	1.05	96.29	4.761	14.9	43.83	92.06	295.15
2	41	125	178	39.45	1	1	1	3	29.04	24	11.81	7.391	2.911	286	2.539	98.24	4.841	13.55	43.41	89.69	726.15	3.62	14	9.33	4.71	3.55	301	1.327	84.78	4.94	14.8	44.6	90.3	399.35
2	28	79	165	29.01	1	3	1	3	15.62	19	8.022	4.618	2.619	296	1.763	113.02	5.559	16.2	47.12	84.76	521.92	2.07	3	8.68	4.14	3.81	295	1.087	77.42	5.33	16.4	48.7	91.4	320.55
2	39	100	185	29.21	1	3	1	3	3.15	6	7.572	4.769	1.973	282	2.417	142.92	5.248	14.99	45.05	85.83	681.63	1.52	5	7.06	3.13	3.04	286	1.03	94.07	5.04	15.3	45.7	90.7	294.46
2	28	60	178	18.93	2	1	1	3	37.75	14	7.11	4.11	1.76	260	2.335	147.72	5.33	13.4	42.8	80.3	607.15	61.6	34	6.93	4.36	1.69	289	2.58	171	5.11	13.7	42	82.2	745.58
2	39	67	160	26.17	1	2	2	3	55.02	13	7.798	4.579	2.584	144	1.772	55.72	5.045	14.82	45.2	89.58	255.17	1.03	14	8.07	4.35	2.97	161	1.465	54.2	4.89	14.8	44.2	90.4	235.8
2	38	82	187	23.44	2	3	2	4	0.2	2	8.57	5	2.47	243	1.772	98.38	5.61	14.84	43.72	87.31	491.9	0.2	2	8.67	4.923	2.717	316	1.812	116.3	5.008	16.12	49.73	88.69	572.56
2	40	80	169	28.01	2	4	2	1	2.39	9	8.9	4.543	3.391	333	1.339	98.2	5.41	15.9	46.6	86.1	446.12	0.2	4	9.18	5.93	3.06	262	1.937	85.62	5.19	16.35	45.75	88.14	507.73
2	50	92	176	29.7	1	6	2	3	0.2	2	7.073	3.85	2.316	211	1.662	91.1	4.705	11.56	37.95	80.67	350.75	0.2	4	7.63	3.52	2.85	252	1.235	88.42	5.1	12.2	39.5	77.5	311.24
2	60	82	175	26.77	1	2	2	3	0.2	3	4.185	1.615	1.88	142	0.859	75.53	5.121	13.29	42	82.02	121.98	0.2	5	6	2.6	2.2	177	1.181	80.45	5.24	15.1	45.2	86.3	209.18
2	36	75	178	23.67	1	1	2	3	16.48	2	10.54	7.256	2.089	321	3.473	153.66	5.608	15.73	49.87	88.93	1114.97	0.78	4	8.992	5.206	2.752	251	1.892	91.2	5.676	16.5	51.51	90.75	474.82
2	57	91	176	29.37	1	5	2	3	0.2	5	6.647	4.398	1.706	174	2.578	101.99	5.005	14.67	43.83	87.57	448.56	0.2	5	5.18	3.203	1.668	179	1.92	107.31	4.841	14.67	45.02	92.99	343.72
2	68	74	160	28.9	1	2	2	3	0.2	2	5.837	2.393	2.848	196	0.84	74.43	5.188	14.9	43.1	86.7	178.13	0.2	3	5.31	2.98	1.64	196	1.817	119.51	4.97	15.38	45.27	87.26	356.14
2	42	90	180	27.77	1	2	2	3	52.81	17	8.3	5	2.3	211	2.174	91.73	4.36	13.7	40	91.7	458.69	3.74	5	8.49	3.89	3.64	282	1.068	77.47	5.03	15.7	43.7	86.9	301.36
2	52	92	180	28.39	2	1	2	3	7.43	3	10.71	7.234	2.62	314	2.761	119.84	5.328	15.64	48.43	90.9	866.97	0.2	4	9.01	4.2	3.4	252	1.235	74.11	4.97	15.8	47.1	94.8	311.29
2	40	80	180	24.69	1	1	2	3	1.41	7	6.55	3.81	2.19	279	1.74	127.39	5.35	15.6	47.8	89.5	485.38	0.2	2	6.3	3.31	2.34	272	1.415	116.23	5.42	15.8	48.5	94.7	384.75
2	33	65	168	23.03	2	4	1	2	9.92	16	7.17	4.36	1.87	284	2.332	151.87	4.9	14.45	41.49	84.68	662.16	1.61	2	7.81	3.37	3.21	250	1.05	77.881	5.28	15.91	47.52	89.96	262.46
2	49	78	168	27.63	2	10	1	2	2.51	2	14.35	12.26	1.77	388	6.927	219.2	5.92	16.8	50.28	84.93	2687.5	3.44	4	8.37	4.08	3.16	278	1.29	87.97	5.02	14.25	43.18	85.98	358.93
2	40	86	176	27.76	2	8	1	2	0.2	5	9.74	6.76	2.2	218	3.07	99.09	4.43	14.33	39.92	90.03	669.85	0.2	4	9.88	5.79	3.02	203	1.91	67.21	4.58	15.12	43.11	94.09	389.19
2	24	85	180	26.23	1	5	1	2	24.5	4	8.23	5.42	1.56	255	3.474	163.46	4.93	13.45	42.35	85.92	885.96	0.2	4	8.04	4.06	2.81	189	1.445	67.25	5.42	16.1	47.3	87.3	273.07
2	43	74	170	25.6	2	15	1	2	17.7	18	10.56	7.27	2.34	353	3.107	150.85	5.3	12.31	38.64	72.92	1096.71	0.2	4	8.98	5.53	2.53	249	2.186	98.41	5.28	15.7	47.3	89.6	544.25
2	45	70	182	21.13	2	4	1	2	32.43	21	6.73	3.93	1.69	227	2.325	134.31	4.94	13.63	40.46	81.92	527.87	36.2	19	9.21	6.31	1.68	242	3.756	144.04	5.02	14	42.7	85.1	908.94
2	33	93	180	28.7	1	2	1	1	112.69	47	7.54	4.92	1.86	476	2.645	255.91	4.79	11.66	36.46	76.06	1259.09	0.2	4	6.58	3.33	2.59	277	1.286	106.94	5.36	15.6	45.4	84.7	356.14
2	30	59	171	20.17	1	4	2	2	0.7	3	5.34	3.42	1.49	205	2.29	137.58	4.74	13.63	40.32	85.04	470.53	0.2	2	6.4	3.41	2.4	230	1.421	95.83	5.13	14.78	44.1	85.94	326.79
2	50	88	177	28.08	1	16	1	3	2.05	39	9.01	5.69	2.56	300	2.223	117.18	4.69	15.3	43.3	92.3	666.79	0.2	13	6.21	2.11	3.5	204	0.603	58.28	4.47	14.6	42.2	94.4	122.98
2	47	95	180	29.32	2	2	2	2	14.85	20	10.64	7.59	2.11	265	3.597	125.59	4.75	14.64	42.48	89.37	953.24	7.54	7	9.21	5.6	2.36	208	2.373	88.13	4.79	14.5	43.2	90.2	493.55
2	49	93	175	30.36	2	25	1	2	6.21	4	11.63	8.01	2.18	415	3.67	190.36	5.63	16.58	49.18	87.4	1524.83	1.46	2	10.19	5.67	3.33	396	1.703	118.91	5.6	17.2	49.51	88.48	674.27
2	47	90	182	27.17	2	6	1	2	3.27	15	6.72	4.28	1.69	218	2.533	128.99	5.03	13.22	42.88	85.24	552.09	6.66	9	8.78	6.13	1.8	276	3.406	153.33	4.65	13.48	40.21	86.56	939.93
2	43	79	178	24.93	1	2.5	1	2	0.2	2	7.49	4.82	1.93	260	2.497	134.71	5.6	15.59	46.78	83.58	649.32	3.26	2	9.14	6.04	2.44	300	2.475	122.95	5.57	15.2	45.9	82.4	742.62
2	42	95	185	27.75	2	9	1	1	0.2	4	10	6.23	2.94	310	2.119	105.44	5.35	16.18	47.69	89.15	656.9	0.2	4	9.73	5.72	2.89	329	1.979	113.84	4.86	14.2	42.6	87.7	651.16
2	52	90	167	32.27	1	12	1	3	35.62	8	7.94	4.18	3.09	390	1.353	126.21	5.75	14.7	46.93	81.56	527.57	2.07	2	6.67	2.74	3.33	224	0.823	67.26	5.4	15.1	45.7	84.6	184.31
2	28	80	179	24.96	1	7	1	2	0.2	4	8.77	5.46	1.98	222	2.75	112.12	5.27	16.02	45.85	86.95	612.18	0.2	3	10.12	5.07	3.65	250	1.389	68.49	5.55	16.99	47.17	84.95	347.26
2	23	65	168	23.03	2	4	1	2	64.52	14	8.95	6.98	1.38	389	5.08	281.88	5.25	12.7	40.77	77.62	1967.55	0.59	4	8.29	4.43	3.07	229	1.443	74.59	5.23	14.9	45	86	330.44
2	25	90	178	28.4	1	6	1	2	59.25	9	9.94	5.56	3.2	497	1.738	155.31	6.1	14.91	45.1	73.95	863.53	2.86	2	10.44	5.28	3.56	291	1.483	81.74	5.97	16.28	48.64	81.53	431.59
2	37	112	185	32.72	1	3	1	2	7.37	21	7.37	4.12	2.25	206	1.831	91.55	4.66	13.5	40.8	87.6	377.2	8.61	31	6.15	3.27	2.13	212	1.535	99.53	4.68	13	39.8	85	325.46
2	32	65	170	22.49	1	3	1	2	27.78	39	8.94	5.61	2.15	353	2.609	164.18	4.14	13.34	40.21	97.1	921.08	0.6	4	6.68	2.95	3.01	270	0.98	89.7	4.75	15	42.4	89.3	264.61
2	40	90	180	27.77	2	5	1	1	54.65	52	9.06	5.84	2.02	301	2.891	149	4.73	12.61	39.13	82.74	870.21	17.38	14	8.12	4.8	2.44	287	1.967	117.62	5.29	14.5	44.1	83.4	564.59
2	27	78	176	25.18	1	9	1	2	66.54	42	9.7	6.02	2	317	3.01	158.5	4.44	12.13	37.89	85.26	954.17	2.89	6	8.18	4.37	2.76	282	1.583	102.17	5.39	15.03	46.65	86.53	446.5
2	23	76	177	24.25	1	2	1	2	2.99	18	5.73	3.22	1.82	286	1.769	157.14	5.12	15.64	46.64	91.05	506	0.36	4	7.52	3.71	2.86	370	1.297	129.37	5.03	14.9	44	87.5	479.96
2	38	80	174	26.42	1	3	1	2	47.8	39	7.34	4.91	1.77	385	2.774	217.51	5.07	13.55	42.44	83.74	1067.99	0.79	11	6.27	2.97	2.86	341	1.038	119.23	5.44	14.8	45.4	83.5	354.11
2	32	90	174	29.72	1	4	2	2	30.44	9	8.1	5.58	1.62	216	3.444	133.33	6.03	13.59	45.71	75.77	744	0.2	2	5.58	2.18	2.59	169	0.842	65.25	5.96	16.6	49.8	83.6	142.24
2	25	62	178	19.56	2	2	1	3	26.06	28	9.63	6.04	2.53	318	2.387	125.69	4.82	13.73	41.02	85.13	759.17	5.8	12	7.51	4.27	2.5	239	1.708	95.6	4.49	14.17	40.87	90.98	408.21
2	55	110	175	35.91	1	5	2	1	2.57	16	8.16	4.7	2.49	337	1.88	135.34	4.73	14.6	41.4	87.5	636.1	14.4	32	7.98	5.15	1.85	279	2.784	150.81	4.75	14.5	41.6	87.6	776.67
2	47	95	188	26.87	2	6	1	2	28.27	18	6.422	4.157	1.76	266	2.362	151.13	4.63	14.3	42.3	91.3	628.27	0.2	4	6.787	3.585	2.501	167	1.433	66.77	5.42	16	43.5	83	239.38
1	43	73	159	28.87	1	2	1	3	0.46	3	5.009	2.073	2.319	178	0.894	76.75	4.507	12.06	37.56	83.34	159.11	1.02	5	5.67	2.2	2.84	255	0.775	89.78	4.32	12.2	37.8	87.5	197.53
1	46	65	155	27.05	1	5	1	3	0.08	18	4.87	3.49	1.15	358	3.034	311.3	3.72	10.33	32.04	86.14	1086.45	0.2	9	5.42	3.2	1.75	326	0.571	186.28	4.66	12.75	40.3	86.49	596.11
1	44	92	160	35.93	2	2	1	3	2.02	7	9.87	6.12	2.91	230	2.103	79.03	3.94	12.6	37.8	95.9	483.71	0.2	6	7.79	4.09	3.22	189	1.27	58.69	3.8	12.6	36.7	96.7	240.06
1	50	93	158	37.25	1	2	1	3	26.99	25	10.42	7.16	2.199	209	3.256	95.04	4.721	11.92	39.28	83.21	680.5	2.6	3	8.486	5.623	2.242	177	2.508	78.94	5.016	13.18	41.8	83.32	443.92
1	21	68	165	24.97	1	2	1	3	0.2	2	4.88	2.71	1.77	209	1.531	118.07	4.52	12.2	37.2	85.9	319.99	0.2	6	4.23	1.54	2.24	217	0.688	96.87	4.33	12.87	38.91	86.02	149.18
1	45	82	169	28.71	1	2	1	3	0.2	6	6.128	3.205	1.955	234	1.639	119.69	4.593	12.02	39.03	84.98	383.61	0.2	2	5.44	2.52	2.63	226	0.958	85.93	4.77	12.9	37.4	81	216.54
1	49	75	155	31.21	1	6	1	3	0.2	6	8.021	4.529	2.933	311	1.544	106.03	4.159	11.81	36.35	87.4	480.23	0.34	5	8.823	3.815	4.206	347	0.907	82.5	4.505	12.15	38.22	84.84	314.74
1	36	82	170	28.37	1	2	1	3	6.14	7	8.949	4.716	3.399	198	1.387	58.25	4.666	13.48	43.64	93.52	274.71	0.37	4	7.49	3.11	3.69	197	0.843	53.38	4.37	13.5	41.6	95.2	166.03
1	47	80	150	35.55	2	2	1	3	1.9	7	7.45	5.35	1.28	179	4.18	139.84	4.79	12.5	37.8	80.8	748.16	1.44	12	5.71	3.88	1.09	179	3.56	164.22	4.59	12.8	38.7	82.4	637.17
1	51	80	165	29.38	1	2	1	3	6.59	6	5.937	2.954	2.115	183	1.397	86.52	4.907	12.3	39.3	80.83	255.59	2.2	11	6.07	2.57	2.6	235	0.988	90.38	4.94	13	39.66	80.32	232.28
1	53	83	161	32.02	1	2	1	3	2.55	19	6.5	2.55	2.576	254	0.99	98.6	4.18	12.4	39.7	90.65	251.43	0.26	13	6.119	2.48	2.94	185	0.844	62.92	4.45	12.73	40.34	95	156.05
1	54	73	158	29.24	1	2	1	3	3.17	5	7.778	4.162	2.883	260	1.444	90.18	4.626	13.19	40.61	87.8	375.34	0.2	4	6.91	2.9	3.34	244	0.868	73.05	4.72	13.8	41.8	88.6	211.85
1	52	95	150	42.22	1	2	1	3	0.2	3	9.418	3.81	3.13	572	1.217	182.74	5.37	11.4	38.3	73.8	696.26	2.6	3	7.86	3.921	4.458	344	0.88	77.16	5.016	12.6	42.46	79.06	302.56
1	57	85	155	35.37	2	3	1	3	0.2	12	12.9	5.91	5.34	247	1.107	46.25	4.53	14.48	41.7	92.1	273.36	0.2	7	8.86	3.61	4.18	177	0.864	42.34	4.6	14.5	43.45	33.23	152.86
1	62	89	166	32.29	2	12	1	3	5.77	4	5.92	2.58	2.51	237	1.028	94.42	4.44	12.7	39.4	84.86	243.6	0.74	3	4.932	1.94	2.161	209	0.898	96.71	4.527	12.81	42.15	94.95	187.62
1	55	66	153	28.19	1	7	1	1	0.2	5	7.3	3.675	3.014	251	1.219	83.27	4.43	10.8	35.7	77.9	306.04	0.34	6	6.87	2.53	3.43	281	0.737	81.92	4.58	13.18	37.03	83.53	207.26
1	39	80	157	32.45	1	6	1	3	4.98	7	9.3	5.8	3.2	324	1.813	101.25	4.55	12.4	40.5	89	587.25	0.89	23	9.9	5.16	3.92	299	1.316	76.27	4.67	13	40.3	86.3	393.58
1	67	74	167	26.53	1	2	1	3	0.2	7	8.49	3.99	3.59	350	1.111	97.49	3.95	10.7	34.1	86.3	388.99	0.93	13	5.34	2.32	2.27	270	1.022	118.94	3.73	9.7	32	85.8	275.94
1	56	110	168	38.97	1	2	1	3	3.1	8	4.455	2.747	1.067	147	2.575	137.76	4.672	12.4	40.17	85.98	378.45	0.27	6	3.65	1.6	1.57	153	1.019	97.45	4.39	12.3	38.1	86.8	155.92
1	59	65	151	28.5	1	3	1	3	1.35	28	6.201	3.497	1.968	215	1.777	109.24	4.478	11.82	39.04	87.17	382.04	1.35	22	8.18	4.41	2.84	261	1.553	91.9	4.36	12.3	39.3	90.1	405.28
1	46	83	164	30.85	1	12	1	3	3.23	25	6.039	3.519	1.877	308	1.875	164.09	4.729	12	39.97	84.51	577.43	0.2	16	5.78	2.54	2.49	298	1.02	119.67	4.36	11.7	36.9	84.6	303.98
1	42	74	159	29.27	2	2	1	3	0.2	12	6.336	3.517	2.276	184	1.545	80.84	4.341	12.4	38.22	88.03	284.32	1.25	18	5.52	2.86	1.91	209	1.497	109.42	4.75	12.9	39.5	85.4	312.95
1	53	75	158	30.04	2	8	1	3	22	39	11.2	7.376	2.989	296	2.468	99.02	3.626	10.37	33.1	91.27	730.44	0.2	13	6.1	2.8	2.9	241	0.966	83.1	3.69	11.3	35.7	96.7	232.68
1	19	55	170	19.03	1	3	1	1	29.72	28	10.8	6.7	1.9	315	3.526	165.78	4.7	12.5	39	83.1	1110.78	0.2	11	4.11	2.48	1.36	217	1.824	159.55	4.45	12.3	38.5	86.5	395.7
1	23	58	158	23.23	2	2	2	3	1.37	12	6.98	4.78	1.55	278	3.084	179.35	4.45	12.92	37.71	84.77	857.31	0.2	16	6.95	2.43	1.24	367	1.959	295.96	4.41	13.4	38.7	87.8	719.2
1	63	75	168	26.57	1	2	1	3	0.2	9	7.55	3.86	2.43	224	1.588	92.18	4.72	13.6	42.6	90.3	355.81	2.96	14	8.9	4.94	2.79	269	1.77	96.41	4.27	11.7	35.7	83.7	476.29
1	32	80	170	27.68	1	2	2	3	0.2	4	5.802	2.41	2.628	149	0.917	56.69	4.552	13.2	40.48	88.94	136.64	0.2	3	5.93	2.58	2.56	160	1.008	62.5	4.51	12.9	40	88.77	161.25
1	40	70	165	25.71	1	2	2	3	0.2	4	7.458	4.9	1.97	261	2.487	132.48	4.718	8.84	31.64	67.06	508.35	0.2	4	7.55	3.837	2.818	297	1.362	105.39	4.84	11.6	38	78.5	404.39
1	30	70	188	19.8	1	2	2	3	6.29	5	6.473	3.393	2.651	236	1.28	89.02	4.18	10.7	33.9	82	302.05	1.24	5	6.31	2.97	2.71	220	1.096	81.18	4.52	12.1	37.33	82	241.1
1	39	67	163	25.21	1	3	2	3	0.2	11	5.273	2.658	2.163	205	1.229	94.77	3.724	11.15	35.9	96.39	251.91	0.38	12	5.25	2.24	2.65	226	0.845	85.28	4.45	11.5	35.8	96.4	191.03
1	39	80	166	29.03	1	3	2	3	0.2	3	6.783	4.323	2.175	221	1.988	101.6	4.944	14	41.7	86.05	439.25	0.2	3	6.63	3.15	2.98	268	1.057	89.93	4.83	14.44	42.54	86.3	283.28
1	39	62	155	25.8	1	4	2	3	2.04	45	5.94	3.637	1.677	212	2.169	126.41	4.499	10.76	35.5	78.89	459.77	0.22	4	8.71	4.11	3.8	300	1.082	78.94	4.82	12.6	38.8	80.5	324.47
1	42	76	150	33.77	1	3	2	3	0.2	11	6.133	2.952	2.2	359	1.342	163.18	4.365	8.778	31.03	71.07	481.71	0.2	4	6.28	4.67	2.91	349	1.605	119.93	4.14	9.6	33.7	81.4	560.07
1	41	76	159	30.06	2	3	2	3	19.33	39	6.523	3.922	2.197	254	1.785	115.61	4.033	11.57	36.16	89.66	453.43	6.5	12	8.46	4.44	3.4	311	1.306	91.47	4.08	12.7	38.7	94.9	406.12
1	40	84	163	31.61	1	2	2	3	0.2	27	6.941	4.332	1.935	199	2.239	102.84	4.363	11.33	36.8	84.34	445.51	2.08	18	6.88	3.54	2.69	245	1.316	91.07	4.42	12.8	39.6	89.6	322.41
1	44	115	160	44.92	1	4	2	3	7.93	10	9.231	1.744	3.123	241	1.744	77.16	5.257	11.81	41.73	79.38	134.58	5.55	6	8.79	4.43	3.45	307	1.284	88.98	5.1	12.9	39.8	78.5	394.2
1	43	110	159	43.51	1	2	2	3	9.49	11	5.715	2.651	2.255	260	1.176	115.29	4.678	11.24	35.39	75.65	305.65	3.35	16	7.72	3.4	3.3	280	1.03	84.84	4.41	11.5	36.9	83.7	288.48
1	47	82	163	30.86	1	2	2	3	10.99	35	6.836	4.161	2.818	247	1.997	87.65	3.86	9.69	32.09	81.44	364.71	5.84	20	7.55	3.99	3.45	302	1.157	87.53	3.94	10.6	33.1	85.8	349.26
1	44	64	160	25	1	3	2	3	0.2	13	5.77	2.89	2.36	188	1.225	79.66	4.44	11.6	36.5	86.5	230.22	0.2	2	4.87	1.96	2.45	154	0.8	62.85	4.84	12.81	40	90.17	123.2
1	46	64	150	28.44	1	2	2	3	2.72	22	7.867	3.701	3.42	265	1.082	77.48	4.26	12.3	37.4	85.05	286.77	1.66	16	8.16	3.52	3.91	288	0.9	73.65	4.516	13.21	38.41	87.8	259.27
1	39	67	160	26.17	2	11	1	3	9.56	23	6.84	4.18	2.12	256	1.972	120.75	4.05	11.03	33.52	82.86	504.75	6.43	10	11.67	6.33	4.58	297	1.382	64.84	4.26	11.07	35.95	84.43	410.48
1	52	98	154	41.32	1	2	1	1	15.59	25	10.04	6.6	2.46	234	2.683	95.12	4.15	11.07	34.54	83.22	627.8	16.02	16	7.21	4.1	2.35	253	1.745	107.65	4.06	10.8	32.7	80.5	441.4
1	59	84	159	33.22	1	9	1	3	65.45	39	8.94	5.41	2.39	268	2.264	112.13	4.34	11.8	34.5	79.47	606.64	0.2	19	8.57	3.91	3.6	301	1.086	83.61	4.5	11.9	37.3	82.9	326.91
1	46	62	163	23.33	2	20	1	3	1.17	19	12.39	8.47	2.75	311	3.08	113.09	4.64	10.83	34.1	73.46	957.88	10.53	21	8.3	5.2	2.34	363	2.222	155.12	4.5	10.2	33.2	73.8	806.66
1	68	100	160	39.06	1	4	1	2	27.44	62	10.13	6.65	2.88	468	2.309	162.5	4.52	10.31	32.37	71.66	1080.62	5.65	32	11.42	7.1	3.31	348	2.145	105.13	4.88	12.03	39.49	80.89	746.46
1	29	73	164	27.14	1	2	1	2	71.15	60	9.31	7.46	1.35	384	5.526	284.44	4.19	10.17	31.8	75.95	2121.95	1.98	15	5.89	3.42	1.92	267	1.781	139.06	4.3	11.1	35.1	81.6	475.59
1	38	64	167	22.94	1	6	1	3	8.87	11	7.1	4.81	1.52	270	3.164	177.63	4.54	12.83	37.88	83.42	854.4	0.2	14	5.87	3.01	2.18	205	1.381	94.03	4.33	12.9	38.2	88.2	283.05
1	49	85	155	35.37	1	2	2	4	0.2	6	6.7	3.72	2.26	250	1.646	110.61	5.26	11.75	37.19	70.72	411.5	0.2	6	8	4.44	2.72	209	1.632	76.83	4.64	12.4	37.5	80.8	341.16
1	42	74	155	30.8	2	4	2	2	0.3	14	6.82	3.86	2.24	204	1.723	91.07	4.44	13.14	40.1	90.27	351.53	0.2	8	6.72	3.69	2.41	191	1.531	79.25	4.49	13.2	38.8	86.4	292.44
1	50	100	156	41.09	1	8	1	5	4.58	4	8.06	4.02	2.69	246	1.49	91.44	5.45	15.5	45.31	83.2	367.62	7.81	9	6.92	3.63	2.51	201	1.44	80.07	4.83	13.99	42.36	87.67	290.68
1	50	96	162	36.57	1	3	1	2	5.53	16	6.69	3.97	2.02	315	1.96	155.94	4.04	12.2	36.5	90.3	619.08	6.5	16	7.97	4.95	2.26	332	2.19	146.9	4.29	12.4	38.6	90	727.16
